# Supplementary material for: Topoisomerase Inhibitors Increase Episomal DNA Expression by Inducing the Integration of Episomal DNA in Hepatic Cells
Source: Pharmaceutics. 2023 Oct 13;15(10):2459. doi: 10.3390/pharmaceutics15102459 (PMC10610421; doi:10.3390/pharmaceutics15102459)
Supplement: Supplementary file 1 [file pharmaceutics-15-02459-s001.zip]

Archive with 1 entries (1 files):
- pharmaceutics-2638968-supplementary.pdf
